# Supplementary material for: Green Tea Epigallocatechin 3-Gallate Reduced Platelet Aggregation and Improved Anticoagulant Proteins in Patients with Transfusion-Dependent β-Thalassemia: A Randomized Placebo-Controlled Clinical Trial
Source: Foods. 2024 Nov 29;13(23):3864. doi: 10.3390/foods13233864 (PMC11640449; doi:10.3390/foods13233864)
Supplement: Supplementary file 1 [file foods-13-03864-s001.zip]

Archive with 1 entries (1 files):
- foods-3245319-supplementary.pdf
